# Supplementary material for: Decay of Food DNA in the Gastrointestinal Tract: Implications for Molecular Dietary Records
Source: Nutrients. 2025 Dec 11;17(24):3865. doi: 10.3390/nu17243865 (PMC12735545; doi:10.3390/nu17243865)
Supplement: Supplementary file 1 [file nutrients-17-03865-s001.zip]

Archive with 1 entries (1 files):
- nutrients-4017507-supplementary.pdf
